# Supplementary material for: Zinc-Related Proteasome Variants in Type 1 Diabetes: An in Silico-Guided Case-Control Study
Source: Metabolites. 2025 Nov 28;15(12):772. doi: 10.3390/metabo15120772 (PMC12734831; doi:10.3390/metabo15120772)
Supplement: Supplementary file 1 [file metabolites-15-00772-s001.zip]

Archive with 1 entries (1 files):
- metabolites-4000422-supplementary.pdf
